# Supplementary material for: A rapid change in magma plumbing taps porphyry copper deposit-forming magmas
Source: Sci Rep. 2022 Oct 14;12:17272. doi: 10.1038/s41598-022-20158-y (PMC9568598; doi:10.1038/s41598-022-20158-y)
Supplement: Supplementary file 1 — Supplementary Information 1. [file 41598_2022_20158_MOESM1_ESM.xlsx]

## Sheet: Sample list 
										Analysis
		WGS84								Petrography	Whole-rock Analyses		Zircon Analyses			Molybdenite
	Sample	Lat	Long	Unit	Sampled from	Drill hole	From	To	Notes	QEMSCAN	XRF	ICP-MS	LA-ICP-MS	CA-ID-TIMS	ɛHf	Re-OS
	AM13BAP	38.9774	-119.238	Aplite dyke	Outcrop				Aplite dyke hosting mineralised miaroloitc cavities cutting porphyry dyke and LHG cupola	Y	Y	Y	Y	Y
	AM18A	38.9766	-119.23	Aplite dyke	Outcrop				Aplite dyke hosting mineralised miaroloitc cavities cutting LHG cupola				Y
	AM54A	38.9794	-119.237	Aplite dyke	Outcrop				Aplite dyke hosting mineralised miaroloitc cavities cutting porphyry dyke and LHG cupola		Y	Y	Y
	AM63A	38.9774	-119.236	Aplite dyke	Outcrop				Aplite dyke hosting mineralised miaroloitc cavities cutting LHG cupola		Y	Y	Y	Y	Y
	BS15	39.0712	-119.348	Artesia volcanics	Outcrop				Artesia volcanics				Y
	MA9	39.0413	-119.242	Bear QM, inner	Outcrop				Inner portion of Bear QM		Y	Y	Y	Y	Y
	BH10	39.0107	-119.293	Bear QM, outer	Outcrop				Outer portion of Bear QM		Y	Y	Y	Y	Y
	BS1	39.0246	-119.362	Fulstone volcanics	Outcrop				Dome of Fulstone volcanics				Y	Y
	BS10	39.0659	-119.366	Fulstone volcanics	Outcrop				Dome of Fulstone volcanics				Y
	BS16	39.0735	-119.406	Fulstone volcanics	Outcrop				Dome of Fulstone volcanics				Y	Y
	AM6B	38.9651	-119.233	LHG dyke	Outcrop				LHG dyke at LHG-McLeod QMD contact.				Y
	AM13LHG	38.9774	-119.238	LHG, upper	Outcrop				Upper portion of LHG		Y	Y	Y
	AM18LHG	38.9766	-119.23	LHG, upper	Outcrop				Upper portion of LHG		Y	Y	Y	Y	Y
	LH24S	38.9566	-119.104	LHG, deep	Outcrop				Sample from palaeo-deepest exposure of LHG		Y	Y	Y	Y	Y
	AM4QMD	38.9612	-119.231	McLeod QMD, inner	Outcrop				Inner portion of McLeod QMD				Y	Y	Y
	AM72	38.9741	-119.259	McLeod QMD, outer	Outcrop				Outer portion of McLeod QMD		Y	Y	Y	Y	Y
	AM4DYKE	38.9612	-119.231	Porphyry dyke	Outcrop				Porphyry dyke cutting LHG cupola				Y
	AM13BE	38.9774	-119.238	Porphyry dyke	Outcrop				Porphyry dyke cutting LHG cupola and younger porphyry dyke		Y	Y	Y
	AM13BPOR	38.9774	-119.238	Porphyry dyke	Outcrop				Porphyry dyke cutting LHG cupola		Y	Y	Y
	AM22	38.9786	-119.24	Porphyry dyke	Outcrop				Mineralised porphyry dyke cutting LHG cupola				Y	Y
	AM54P	38.9794	-119.237	Porphyry dyke	Outcrop				Porphry dye with mingling contacts with mineralised aplite dyke.				Y
	AC22	38.96	-119.27	Porphyry dyke	Drill core	EG-AM-11-011	517.80 m	518.10 m	Mason drill core: 'QMPA' (early) dyke cutting LHG				Y
	AC25	38.96	-119.27	Porphyry dyke	Drill core	EG-AM-13-036	564.34 m	564.63 m	Mason drill core: 'QMPD' mineralised porphyry dyke cutting LHG cupola in Mason Pass				Y	Y	Y
	YM42	38.98	-119.2	Porphyry dyke	Drill core	M-15	36 ft	37 ft	Yerington dill core: 'QMP 1' (early, after Proffett; 2008) cutting Bear QM				Y
	YM43	38.98	-119.2	Porphyry dyke	Drill core	P+100-25	100 ft	101 ft	Yerington dill core: 'QMP 3' (late, after Proffett; 2008) cutting Bear QM				Y
	AM58	38.9795	-119.234	Aplite dyke	Outcrop				Series of aplite dykes hosting miarolitic cavities, cross-cutting Luhr Hill granite cupola. Aplite dykes appear spatially associated with margins of, and cross-cutting a series of porphyry dykes. Post dated by Na-Ca veins	Y
	AM60	38.976	-119.236	Aplite dyke	Outcrop				Series of aplite dykes hosting miarolitic cavities, cross-cutting Luhr Hill granite cupola, and spatially associated with poprhyry dyke.	Y
	AC41MP	38.96	-119.27	Molybdenite sample	Drill core	EG-AM-10-003	692.45 m	692.60 m	Fine grained Mo vein cutting LHG. From Mason drill core. Seperated into 4 equal subsamples.							Y
	AC12	38.96	-119.27	Molybdenite sample	Drill core	EG-AM-10-003	734.00 m	734.05 m	Cpy-Mo-Qtz vein (A-type) cutting LHG. From Mason drill core							Y
	AC3	38.96	-119.27	Molybdenite sample	Drill core	EG-AM-11-011	479.20 m	479.25 m	Cpy-Mo bearing quartz UST (or vein-dyke texture; e.g. Spurr, 1923; Shannon et al., 1982; Kirkham and Sinclair, 1988) within aplite dyke cutting porphyry dyke QMP-B. From Mason drill core							Y
	AC11	38.96	-119.27	Molybdenite sample	Drill core	EG-AM-10-003	708.20 m	708.25 m	Cpy-Bn-Mo-Qtz vein, sinuous (A-type), cutting porphry dyke QMP-A. From Mason drill core							Y
	AC21	38.96	-119.27	Molybdenite sample	Drill core	EG-AM-10-003	692.45 m	692.60 m	Ccp-Mo-Qtz vein (B-type) cutting porphyry dyke. 1cm Kfs halo. Fine grained Mo in central suture. From Mason drill core.							Y
	AMBX	38.9774	-119.238	Late porphyry dyke	Outcrop				Older poprhyry dyke cross-cutting younger dykes in outcrop.		Y	Y
	AM1	38.9612	-119.231	McLeod QMD inner	Outcrop				Inner portion of McLeod QMD		Y	Y
	AM6A	38.9651	-119.233	Aplite dyke	Outcrop				Aplite dyke		Y	Y
	AM6B	38.9651	-119.233	LHG dyke	Outcrop				LHG dyke at LHG-McLeod QMD contact.		Y	Y
	AM13B	38.9774	-119.238	Porphyry dyke	Outcrop				Porphyry dyke		Y	Y
	AM31E	38.9778	-119.239	Porphyry dyke	Outcrop				Porphyry dyke		Y	Y
	AM35	38.9783	-119.238	Late basalt dyke	Outcrop				Basalt dyke		Y	Y
	AM37	38.9785	-119.237	Porphyry dyke	Outcrop				Porphyry dyke		Y	Y
	AM39	38.9651	-119.228	LHG upper	Outcrop				Porphyry dyke		Y	Y
	AM42	38.9816	-119.234	Aplite dyke	Outcrop				Aplite dyke		Y	Y
	AM54P	38.9794	-119.237	Porphyry dyke	Outcrop				Porphry dye with mingling contacts with mineralised aplite dyke		Y	Y	Y
	AM58	38.9795	-119.234	Aplite dyke	Outcrop				Aplite dyke		Y	Y
	AM66	38.9771	-119.236	Porphyry dyke	Outcrop				Porphyry dyke		Y	Y
	AM71	38.9766	-119.246	Porphyry dyke	Outcrop				Porphyry dyke		Y	Y
	BH3	39.0023	-119.299	Porphyry dyke	Outcrop				Porphyry dyke		Y	Y
	BH5	39	-119.298	Porphyry dyke	Outcrop				Porphyry dyke		Y	Y
	BH8	39.0023	-119.291	Bear QM border	Outcrop				Border phase of Bear QM		Y	Y
	MA7	39.0476	-119.239	Bear QM Inner	Outcrop				Inner portion of of Bear QM		Y	Y
	LH1	38.9695	-119.134	Aplite dyke	Outcrop				Aplite dyke		Y	Y
	LH3	38.9696	-119.134	LHG deep	Outcrop				Deep portion of LHG		Y	Y
	LH4	38.9692	-119.134	Porphyry dyke	Outcrop				Porphyry dyke		Y	Y
	LH9	38.9619	-119.112	Aplite dyke	Outcrop				Aplite dyke		Y	Y
	LH18	38.957	-119.105	Porphyry dyke	Outcrop				Porphyry dyke		Y	Y
	LH21	38.9704	-119.106	Aplite body	Outcrop				Coarse grained aplitic body - grain size 1-2mm, equigranular. Aplitic dykes cutting the body. Cannot see contact with LHG in outcrop		Y	Y
	LH22	38.9644	-119.134	McLeod QMD inner	Outcrop				Inner portion of McLeod QMD		Y	Y
	LH25	38.9566	-119.104	LHG deep	Outcrop				Sample from palaeo-deepest exposure of LHG		Y	Y
	YM24	38.9803	-119.193	McLeod QMD inner	Outcrop				Inner portion of McLeod QMD, within Yerington pit		Y	Y
	YM26A	38.9802	-119.192	Aplite dyke	Outcrop				Aplite dyke in Yerington pit. Mingling textures with quartz veinlets.		Y	Y
	YM33B	38.9854	-119.183	Porphyry dyke	Outcrop				Porphyry dyke		Y	Y
