# Supplementary material for: A rapid change in magma plumbing taps porphyry copper deposit-forming magmas
Source: Sci Rep. 2022 Oct 14;12:17272. doi: 10.1038/s41598-022-20158-y (PMC9568598; doi:10.1038/s41598-022-20158-y)
Supplement: Supplementary file 3 — Supplementary Information 3. [file 41598_2022_20158_MOESM3_ESM.xlsx]

## Sheet: Sample info
	WGS84
Sample	Lat	Long	Description
AM13	38.9773	-119.238	Series of aplite dyke hosting mineralised miarolitic cavities, cross-cutting large porphyry dyke and Luhr Hil granite cupola
AM58	38.9795	-119.234	Series of aplite dykes hosting miarolitic cavities, cross-cutting Luhr Hill granite cupola. Aplite dykes appear spatially associated with margins of, and cross-cutting a series of porphyry dykes. Post dated by Na-Ca veins
AM60	38.976	-119.236	Series of aplite dykes hosting miarolitic cavities, cross-cutting Luhr Hill granite cupola, and spatially associated with poprhyry dyke.

## Sheet: Modal Min
value <0.00 = 'Trace' or <0.01% or <100ppm
Measurement	CSM Lab Code	18LC11		Measurement	CSM Lab Code	19LC11	19LC12
	Sample ID	AM13			Sample ID	AM60	AM58
	Measurement Mode	FieldImage			Measurement Mode	FieldImage	FieldImage
	Measurement area (mm)	20 x 39			Measurement area (mm)	20 x 36	20 x 37
	No. X-ray Analysis Points	6775192			No. X-ray Analysis Points	6531366	6721283
	X-ray Pixel Spacing	10			X-ray Pixel Spacing	10	10
	Measurement Duration (H:M:S)	12:28:09			Measurement Duration (H:M:S)	11:37:29	12:04:01
Mineral Mass(%)	Chalcopyrite	0.298135		Mineral Mass(%)	Chalcopyrite	0.000675739	0.00286257
(Density weighted)	Chrysocolla	1.76061		(Density weighted)	Pyrite	0.000700801	0.000113273
	Malachite	0.710615			Molybdenite	0.00256448	0.00214506
	Fe-Ox/CO3	0.955391			Barite	0.000548331	0.000784997
	Rutile	0.00829615			Fe-Ox/CO3	0.362845	0.372389
	Ilmenite	0.0471904			Rutile	0.0162344	0.00377153
	Titanite	1.00918			Ilmenite	0.00176063	0.00184085
	Calcite	0.0260226			Titanite	0.465723	0.416777
	Apatite	0.194624			Calcite	0.0840073	0.0305398
	Quartz	33.7473			Fluorite	7.2971e-05	3.53837e-05
	Plagioclase	20.1753			Apatite	0.289782	0.184042
	K-feldspar	32.5464			Gypsum	0.00218085	0.00153896
	Muscovite/Illite	0.139802			Quartz	30.7809	30.4747
	Biotite	6.41979			Plagioclase	31.3471	33.9509
	Chlorite	0.892715			K-feldspar	31.3601	29.7761
	Epidote Group	1.0027			Muscovite/Illite	1.14062	0.121779
	Zircon	0.045642			Biotite	1.10837	2.25303
	Thorite	0.00284013			Phlogopite	0.312239	0.619879
	Others	0.0175493			Chlorite	1.77611	0.742203
Mineral Volume(%)	Chalcopyrite	0.221455			Epidote Group	0.856484	0.929276
(Area %)	Chrysocolla	1.63443			Hornblende	0.0580509	0.0991155
	Malachite	0.491248			Zircon	0.0304896	0.0142719
	Fe-Ox/CO3	0.530081			Thorite	0.00199563	0.000786241
	Rutile	0.00521018			Others	0.000470756	0.00120016
	Ilmenite	0.0266856		Mineral Volume(%)	Chalcopyrite	0.000612429	0.00255904
	Titanite	0.773882		(Area %)	Pyrite	0.000367458	5.95124e-05
	Calcite	0.025431			Molybdenite	0.00122486	0.00102659
	Apatite	0.162844			Barite	0.000321525	0.000461221
	Quartz	34.38			Fe-Ox/CO3	0.197355	0.203175
	Plagioclase	20.5033			Rutile	0.00986011	0.00233586
	K-feldspar	33.9334			Ilmenite	0.000979887	0.00102659
	Muscovite/Illite	0.132321			Titanite	0.351335	0.315237
	Biotite	5.54826			Calcite	0.0813459	0.0295628
	Chlorite	0.871282			Fluorite	6.12429e-05	2.97562e-05
	Epidote Group	0.717958			Apatite	0.238633	0.151861
	Zircon	0.0261985			Gypsum	0.00206695	0.00141342
	Thorite	0.00141693			Quartz	30.863	30.6169
	Others	0.0144941			Plagioclase	31.3665	33.9714
Grain Size	Chalcopyrite	63.7203			K-feldspar	32.1801	30.6159
(Average Microns)	Chrysocolla	36.3745			Muscovite/Illite	1.06253	0.113669
	Malachite	38.6024			Biotite	0.942268	1.91923
	Fe-Ox/CO3	70.3828			Phlogopite	0.29294	0.582731
	Rutile	15.6195			Chlorite	1.73765	0.719877
	Ilmenite	27.4494			Epidote Group	0.60335	0.657226
	Titanite	45.312			Hornblende	0.0490556	0.0851623
	Calcite	47.1624			Zircon	0.0172246	0.00807881
	Apatite	82.9133			Thorite	0.000979887	0.000386831
	Quartz	102.805			Others	0.000260282	0.000684393
	Plagioclase	73.6016		Grain Size	Chalcopyrite	17.1429	18.9706
	K-feldspar	86.7948		(Average Microns)	Pyrite	16.3636	≤15
	Muscovite/Illite	17.6245			Molybdenite	15.7895	15.6818
	Biotite	86.1667			Barite	22.5	21.1364
	Chlorite	25.4291			Fe-Ox/CO3	91.7655	88.2931
	Epidote Group	50.7509			Rutile	20.5532	15.0962
	Zircon	43.2224			Ilmenite	17.1429	16.6935
	Thorite	20.8696			Titanite	43.4109	41.3505
	Others	16.4214			Calcite	38.1133	127.918
					Fluorite	≤15	≤15
					Apatite	132.534	123.871
					Gypsum	16.7355	18.75
					Quartz	201.607	126.363
					Plagioclase	124.769	135.342
					K-feldspar	122.529	100.321
					Muscovite/Illite	30.7852	18.8611
					Biotite	33.3205	52.5917
					Phlogopite	18.3383	19.4197
					Chlorite	75.6613	34.9115
					Epidote Group	43.8798	48.5998
					Hornblende	16.5268	19.2727
					Zircon	41.9776	31.4479
					Thorite	24	20.5263
					Others	≤15	15.6818

## Sheet: Min Assoc
18LC11
AM13
Transitions		Minerals
		Background	Chalcopyrite	Chrysocolla	Malachite	Fe-Ox/CO3	Rutile	Ilmenite	Titanite	Calcite	Apatite	Quartz	Plagioclase	K-feldspar	Muscovite/Illite	Biotite	Chlorite	Epidote Group	Zircon	Thorite	Others
Minerals	Background	0	2.22254	5.50531	0.773216	1.43716	0.294985	0.303644	2.97863	32.7555	4.05812	1.20401	0.76049	0.488642	0.465269	1.30352	0.694983	5.59227	0.568182	0	2.39688
	Chalcopyrite	0.571741	0	1.86576	14.8187	0.248236	0	0.0506073	0.106585	20.8029	2.30461	0.0481075	0.0238426	0.0362423	0.00655308	0.0290351	0.0445134	0.504278	0.324675	0	0.278707
	Chrysocolla	18.3103	24.1223	0	75.8757	23.8568	0.737463	0.506073	3.62966	7.84672	4.70942	2.25487	4.05077	0.808278	1.50066	4.70904	5.53402	16.5438	1.78571	0	3.34448
	Malachite	0.728332	54.261	21.4891	0	1.39143	0	0.101215	0.0576136	0.364964	0.275551	0.104748	0.0522771	0.0447995	0.157274	0.0993307	0.185233	1.0642	0	0	0.222965
	Fe-Ox/CO3	0.801165	0.537939	3.99869	0.823475	0	0.589971	3.79555	5.16218	5.93066	2.50501	0.529329	0.142172	0.177814	0.0589777	1.14765	1.97151	1.1268	7.46753	14.4928	0.724638
	Rutile	0.00728332	0	0.00547465	0	0.0261301	0	2.12551	0.504119	0	0.0250501	0.0254514	0.00918381	0.0036494	0	0.126074	0.033026	0.0104333	0.324675	0	0
	Ilmenite	0.02185	0.0141563	0.0109493	0.00773216	0.48994	6.19469	0	4.84819	0.456204	0.125251	0.00573759	0.00158951	0.00616622	0.0196592	0.0213943	0.00717958	0.0208667	0.162338	0	0.334448
	Titanite	3.76548	0.523783	1.37961	0.0773216	11.7063	25.8112	85.1721	0	6.20438	7.96593	1.02114	0.520475	0.538601	0.504587	7.42611	4.01482	4.06552	6.25	1.44928	17.7815
	Calcite	1.30736	3.22763	0.094164	0.0154643	0.424615	0	0.253036	0.195886	0	0.450902	0.0164772	0.00830075	0.00604038	0.0393185	0.0106971	0.00287183	0.0626	0	0	0.891862
	Apatite	0.589949	1.30238	0.205847	0.0425269	0.653253	0.147493	0.253036	0.916057	1.64234	0	0.134466	0.0819478	0.0650599	0.0327654	0.709068	0.13354	0.518189	0.649351	1.44928	0.947603
	Quartz	29.8034	4.62911	16.782	2.75265	23.5041	25.5162	1.97368	19.9948	10.219	22.8958	0	29.9767	51.7937	2.9751	30.7383	20.7504	21.8857	26.7045	18.8406	17.1126
	Plagioclase	15.681	1.9111	25.1133	1.14436	5.25869	7.66962	0.455466	8.48937	4.28832	11.6232	24.9706	0	40.4066	64.2857	10.0079	16.2704	30.7331	8.8474	6.52174	11.0925
	K-feldspar	14.1406	4.07701	7.03274	1.37632	9.23047	4.27729	2.47976	12.3293	4.37956	12.9509	60.5507	56.7086	0	26.7038	22.584	11.6869	8.47882	25.0812	31.1594	7.4136
	Muscovite/Illite	0.258558	0.0141563	0.250739	0.0927859	0.0587928	0	0.151822	0.221813	0.547445	0.125251	0.0667914	1.73256	0.512803	0	0.194077	0.123489	0.521667	0.243506	0	0.167224
	Biotite	6.21267	0.537939	6.74806	0.50259	9.81186	24.3363	1.417	27.9973	1.27737	23.2465	5.9184	2.31326	3.71949	1.66448	0	36.5785	5.52967	13.6364	9.42029	5.57414
	Chlorite	1.76256	0.438845	4.21986	0.498724	8.96917	3.39233	0.253036	8.05439	0.182482	2.32966	2.126	2.00119	1.02422	0.563565	19.4642	0	2.89003	6.49351	9.42029	24.9164
	Epidote Group	5.85579	2.05266	5.20858	1.18302	2.11654	0.442478	0.303644	3.36752	1.64234	3.73246	0.925812	1.56072	0.306801	0.982962	1.21489	1.19325	0	0.730519	1.44928	6.63322
	Zircon	0.0254916	0.0566251	0.0240885	0	0.600993	0.589971	0.101215	0.221813	0	0.200401	0.0484017	0.0192507	0.0388849	0.0196592	0.128366	0.114873	0.0313	0	5.07246	0.111483
	Thorite	0	0	0	0	0.130651	0	0	0.00576136	0	0.0501002	0.00382506	0.00158951	0.00541117	0	0.00993307	0.0186669	0.00695555	0.568182	0	0.0557414
	Others	0.156591	0.0707814	0.0656958	0.0154643	0.0849229	0	0.303644	0.918938	1.45985	0.425852	0.0451651	0.0351457	0.0167369	0.0196592	0.0764082	0.641854	0.413855	0.162338	0.724638	0
		100
19LC11
AM60
Transitions		Minerals
		Background	Chalcopyrite	Pyrite	Molybdenite	Barite	Fe-Ox/CO3	Rutile	Ilmenite	Titanite	Calcite	Fluorite	Apatite	Gypsum	Quartz	Plagioclase	K-feldspar	Muscovite/Illite	Biotite	Phlogopite	Chlorite	Epidote Group	Hornblende	Zircon	Thorite	Others
Minerals	Background	0	41.4286	63.6364	0	7.14286	2.99003	9.14894	3.57143	7.72481	10.1865	12.5	9.21202	20.2479	3.08645	1.35143	1.35794	0.77187	1.19473	0.747604	2.97111	7.62007	2.92297	1.61692	0	20.5882
	Chalcopyrite	0.0960201	0	4.54545	0	0	0.0474608	0	0	0	0	0	0	0.413223	0.00466735	0.00142107	0.00116595	0	0.00360946	0	0.00444444	0.00742335	0.0515818	0	0	0
	Pyrite	0.0927091	2.85714	0	0	0	0	0	0	0.0126119	0.023912	0	0	0	0.00133353	0	0	0	0.00180473	0	0.0111111	0	0	0.124378	0	0
	Molybdenite	0	0	0	0	3.57143	0	0	0	0	0	0	0	4.54545	0.000666764	0.022331	0.000388648	0	0	0	0	0.0965036	0	0	0	0
	Barite	0.00662208	0	0	0.657895	0	0	0.212766	0	0.0189179	0	0	0	0.413223	0.000333382	0.00243611	0.000777297	0	0.00360946	0	0	0	0	0	0	0
	Fe-Ox/CO3	0.417191	2.85714	0	0	0	0	0.212766	26.7857	4.02321	0.71736	0	0.340136	0	0.418728	0.0517674	0.0499413	0.0133081	0.886122	0.153355	1.99556	0.48623	0.189133	1.49254	5	5.88235
	Rutile	0.284749	0	0	0	7.14286	0.0474608	0	8.92857	2.13142	0	0	0.0283447	0.413223	0.0400059	0.0200979	0.0122424	0.0399243	0.0631655	0.0447284	0.28	0.0371168	0.0687758	0.248756	0	0
	Ilmenite	0.0132442	0	0	0	0	0.711913	1.06383	0	0.151343	0.047824	0	0	0	0.00100015	0.000406019	0.00116595	0.00295735	0.0108284	0.00319489	0.0422222	0.00742335	0	0	0	2.94118
	Titanite	4.05602	0	4.54545	0	10.7143	15.14	35.9574	21.4286	0	5.40411	0	5.69728	3.71901	1.09049	0.391605	0.310336	0.21293	1.72893	1.28435	5.82222	5.25573	14.2882	2.61194	1.25	5.88235
	Calcite	1.4105	0	2.27273	0	0	0.711913	0	1.78571	1.42515	0	37.5	0.311791	21.9008	0.327715	0.302484	0.0567427	0.344532	0.149792	0.0607029	0.124444	0.894514	0.550206	0	0	2.94118
	Fluorite	0.00331104	0	0	0	0	0	0	0	0	0.071736	0	0	0	0.000333382	0.000406019	0	0	0.00180473	0	0	0	0	0	0	0
	Apatite	1.07609	0	0	0	0	0.284765	0.106383	0	1.2675	0.263032	0	0	0	0.240702	0.140483	0.0858913	0.0443603	0.353727	0.329073	0.608889	1.56633	1.28955	2.36318	2.5	2.94118
	Gypsum	0.162241	1.42857	0	7.23684	3.57143	0	0.106383	0	0.0567537	1.26734	0	0	0	0.00800117	0.0115715	0.00310919	0.00147868	0	0	0.00666667	0.0593868	0	0	0	0
	Quartz	30.6536	20	9.09091	1.31579	3.57143	29.8054	12.766	2.67857	20.6268	23.5055	12.5	20.4649	9.91736	0	23.1644	27.0756	1.03951	14.3909	23.6741	23.6178	13.0131	7.20426	24.8756	25	0
	Plagioclase	22.0416	10	0	72.3684	42.8571	6.05126	10.5319	1.78571	12.1642	35.6289	25	19.6145	23.5537	38.0406	0	60.6977	39.5073	10.1967	4.35144	21.5889	40.7728	3.19807	24.1294	5	11.7647
	K-feldspar	23.1375	8.57143	0	1.31579	14.2857	6.09872	6.70213	5.35714	10.0706	6.98231	0	12.5283	6.61157	46.4508	63.4106	0	49.3937	19.9404	6.11182	9.84222	8.15455	1.30674	18.7811	28.75	11.7647
	Muscovite/Illite	1.72836	0	0	0	0	0.213574	2.87234	1.78571	0.908059	5.5715	0	0.85034	0.413223	0.234368	5.42401	6.4912	0	8.57787	0.226837	1.29556	1.55519	0.137552	0.124378	0	0
	Biotite	2.19191	2.85714	2.27273	0	7.14286	11.6516	3.7234	5.35714	6.04111	1.9847	12.5	5.55556	0	2.65839	1.147	2.14709	7.02815	0	47.5272	13.1711	7.59409	11.2276	4.85075	5	5.88235
	Phlogopite	0.774783	0	0	0	0	1.13906	1.48936	0.892857	2.535	0.454328	0	2.9195	0	2.47036	0.276499	0.371742	0.104986	26.8471	0	9.06889	1.4624	6.12105	1.99005	0	0
	Chlorite	4.42686	2.85714	11.3636	0	0	21.3099	13.4043	16.9643	16.5216	1.33907	0	7.76644	1.23967	3.54319	1.97224	0.860662	0.862069	10.6966	13.0383	0	7.87618	35.4195	12.8109	11.25	8.82353
	Epidote Group	6.79756	2.85714	0	17.1053	0	3.10869	1.06383	1.78571	8.92925	5.76279	0	11.9615	6.61157	1.16884	2.23006	0.42693	0.619566	3.69247	1.25879	4.71556	0	15.9732	2.48756	2.5	8.82353
	Hornblende	0.562877	4.28571	0	0	0	0.261035	0.425532	0	5.24026	0.765184	0	2.12585	0	0.139687	0.0377598	0.0147686	0.0118294	1.17849	1.13738	4.57778	3.44815	0	0.373134	0	0
	Zircon	0.0430435	0	2.27273	0	0	0.284765	0.212766	0	0.132425	0	0	0.538549	0	0.0666764	0.0393838	0.029343	0.00147868	0.0703844	0.0511182	0.228889	0.0742335	0.0515818	0	10	2.94118
	Thorite	0	0	0	0	0	0.0949217	0	0	0.00630597	0	0	0.0566893	0	0.00666764	0.000812038	0.00446946	0	0.00721891	0	0.02	0.00742335	0	0.995025	0	8.82353
	Others	0.0231773	0	0	0	0	0.0474608	0	0.892857	0.0126119	0.023912	0	0.0283447	0	0	0.000812038	0.000777297	0	0.00360946	0	0.00666667	0.011135	0	0.124378	3.75	0
		100
19LC12
AM58
Transitions		Minerals
		Background	Chalcopyrite	Pyrite	Molybdenite	Barite	Fe-Ox/CO3	Rutile	Ilmenite	Titanite	Calcite	Fluorite	Apatite	Gypsum	Quartz	Plagioclase	K-feldspar	Muscovite/Illite	Biotite	Phlogopite	Chlorite	Epidote Group	Hornblende	Zircon	Thorite	Others
Minerals	Background	0	13.9706	0	0	0	3.42672	4.48718	2.41935	5.8483	57.7253	25	14.3204	3.28947	1.84032	1.37358	0.953919	0.608953	1.79523	1.55687	3.84819	8.81253	6.38608	0.579151	5.26316	35.2273
	Chalcopyrite	0.12459	0	0	0	0	1.76724	0	0	0.0130107	0.429185	0	0	0	0.00573118	0.00316129	0.00455021	0	0.0380518	0.0314018	0.0529126	0.0146692	0	0	0	3.40909
	Pyrite	0	0	0	0	0	0.0431034	0	0	0	0	0	0	0	0	0.000395162	0.000162508	0	0	0	0.00240512	0	0	0.3861	0	0
	Molybdenite	0	0	0	0	0	0	0	0	0	0	0	0	5.26316	0	0.0187702	0.00130006	0.0082291	0	0	0	0.073346	0	0	0	0
	Barite	0	0	0	0	0	0	1.60256	0	0	0	0	0	1.31579	0.00102342	0.00395162	0.00162508	0.0082291	0	0	0.00240512	0	0	0	0	0
	Fe-Ox/CO3	0.521311	30.1471	25	0	0	0	0.320513	33.0645	5.23029	8.58369	0	0.647249	0	0.214305	0.0567057	0.0554151	0.0246873	0.669983	0.097511	2.40752	0.784803	0.325477	3.4749	2.63158	2.27273
	Rutile	0.0459016	0	0	0	11.3636	0.0215517	0	0	0.214676	0	0	0	0	0.0159654	0.0167944	0.00633779	0	0.0298978	0.0198327	0.0264563	0.0073346	0.112233	0	0	0
	Ilmenite	0.00983607	0	0	0	0	0.883621	0	0	0.370804	0.214592	0	0	0	0	0.000987904	0.000162508	0	0.00951294	0.00165273	0.00721535	0.0073346	0.03367	0	0	0
	Titanite	2.94754	0.735294	0	0	0	17.3276	10.5769	45.9677	0	7.29614	0	9.10194	4.60526	0.54221	0.415117	0.247987	0.394997	2.96124	1.79982	3.60768	4.29441	11.5825	2.50965	7.89474	0
	Calcite	0.881967	0.735294	0	0	0	0.862069	0	0.806452	0.221181	0	75	0.444984	3.28947	0.00204685	0.00810081	0.000812538	0.0164582	0.00407697	0	0.00721535	0.124688	0.0224467	0	0	1.13636
	Fluorite	0.00327869	0	0	0	0	0	0	0	0	0.643777	0	0	0	0	0	0	0	0	0	0	0	0	0	0	0
	Apatite	1.16066	0	0	0	0	0.344828	0	0	1.4637	2.36052	0	0	0	0.0695928	0.137516	0.0364017	0.0329164	0.229669	0.122302	0.271778	0.612439	0.718294	2.89575	0	0
	Gypsum	0.0163934	0	0	6.06061	4.54545	0	0	0	0.0455373	1.07296	0	0	0	0.00245622	0.0140282	0.00373767	0	0.00407697	0.00165273	0.00481024	0.0476749	0	0	0	0
	Quartz	29.4787	10.2941	0	0	11.3636	22.5647	25	0	17.2326	2.14592	0	13.754	7.89474	0	31.5159	46.3363	5.16787	12.5666	14.0532	18.5651	13.9688	8.30527	17.5676	5.26316	17.0455
	Plagioclase	22.7934	5.88235	25	71.9697	45.4545	6.18534	27.2436	4.03226	13.6677	8.79828	0	28.1553	46.7105	32.6491	0	48.7256	51.0451	6.85747	3.97812	23.2238	46.7764	2.27834	23.166	13.1579	12.5
	K-feldspar	19.2459	10.2941	12.5	6.06061	22.7273	7.34914	12.5	0.806452	9.92714	1.07296	0	9.06149	15.1316	58.3624	59.2418	0	38.7426	11.4047	4.75325	8.91096	8.45313	1.58249	30.5019	28.9474	17.0455
	Muscovite/Illite	0.242623	0	0	0.757576	2.27273	0.0646552	0	0	0.312256	0.429185	0	0.161812	0	0.128542	1.22559	0.765086	0	0.251413	0.03636	0.187599	0.700455	0.0224467	0.3861	0	0
	Biotite	4.33115	10.2941	0	0	0	10.625	7.05128	5.64516	14.1751	0.643777	0	6.83657	1.97368	1.89272	0.996993	1.36376	1.52238	0	60.8386	15.982	5.06088	18.3165	3.28185	2.63158	3.40909
	Phlogopite	3.08852	6.98529	0	0	0	1.27155	3.84615	0.806452	7.08431	0	0	2.99353	0.657895	1.74044	0.475577	0.467372	0.18104	50.0258	0	14.3489	2.37641	11.9416	2.12355	2.63158	0
	Chlorite	5.2459	8.08824	12.5	0	2.27273	21.5733	3.52564	2.41935	9.758	0.643777	0	4.5712	1.31579	1.57996	1.90784	0.60209	0.64187	9.0305	9.86018	0	4.05237	26.8575	8.88031	18.4211	1.13636
	Epidote Group	7.87869	1.47059	0	15.1515	0	4.61207	0.641026	1.6129	7.61775	7.29614	0	6.75566	8.55263	0.779645	2.52014	0.37458	1.57176	1.87541	1.07097	2.65766	0	11.4815	2.89575	2.63158	6.81818
	Hornblende	1.86557	0	0	0	0	0.625	3.20513	2.41935	6.71351	0.429185	0	2.589	0	0.151467	0.0401089	0.0229136	0.0164582	2.21787	1.7585	5.75545	3.75165	0	0.579151	0	0
	Zircon	0.00983607	0	25	0	0	0.387931	0	0	0.0845693	0	0	0.606796	0	0.0186263	0.0237097	0.0256762	0.0164582	0.0231028	0.01818	0.110635	0.0550095	0.03367	0	10.5263	0
	Thorite	0.00655738	0	0	0	0	0.0215517	0	0	0.019516	0	0	0	0	0.00040937	0.000987904	0.00178758	0	0.00135899	0.00165273	0.0168358	0.0036673	0	0.772201	0	0
	Others	0.101639	1.10294	0	0	0	0.0431034	0	0	0	0.214592	0	0	0	0.00307027	0.00217339	0.00243761	0	0.00407697	0	0.00240512	0.0220038	0	0	0	0

## Sheet: Mineral List
AM13					AM58 & AM60
Mineral Category	Mineral Description				Mineral Category	Mineral Description
Background	All resin & mounting related/edge effects				Background	All resin & mounting related/edge effects
Chalcopyrite	Any phase with Fe,Cu,S, (Fe>Cu) such as Chalcopyrite				Chalcopyrite	Any phase with Fe,Cu,S, (Fe>Cu) such as Chalcopyrite
Chrysocolla	Any phase with Cu,Al,Na,Si. Includes Fe Chrysocolla				Pyrite	Any phase with Fe,S.
Malachite	Copper Carbonates such as Malachite and Azurite (Cu,O,C), includes Cu-Fe Ox/CO3				Molybdenite	Any phase with Mo,S
Fe-Ox/CO3	Includes Siderite, Hematite, Magnetite, Goethite, Ti-Magnetite. Mostly Magnetite				Barite	Any phase with Ba,S,O
Rutile	Any phase with Ti,O (Rutile/Anatase/Brookite).				Fe-Ox/CO3	Includes Siderite, Hematite, Magnetite, Goethite, Ti-Magnetite. Mostly Magnetite
Ilmenite	Any phase with Fe,Ti,O				Rutile	Any phase with Ti,O (Rutile/Anatase/Brookite).
Titanite	Any phase with Ca,Ti,Si,O and minor Al, F, Fe.				Ilmenite	Any phase with Fe,Ti,O
Calcite	Any phase with Ca,C,O				Titanite	Any phase with Ca,Ti,Si,O and minor Al, F, Fe.
Apatite	Any phase with Ca,P,O.				Calcite	Any phase with Ca,C,O
Quartz	Quartz and other silica minerals				Fluorite	Any phase with Ca,F
Plagioclase	Plagioclase Feldspars, Albite to Anorthite: phases with Na,Al,Si,O to Ca,Al,Si,O.				Apatite	Any phase with Ca,P,O.
K-feldspar	K-Feldspars (Orthoclase, Sanidine, Microcline): any phase with K,Al,Si,O.				Gypsum	Any phase with Ca,S,O such as Gypsum
Muscovite/Illite	Muscovite/Lepidolite Mica - any phase with K,Al,Si,O. Note EDS cannot detect Li.				Quartz	Quartz and other silica minerals
Biotite	Biotite Mica (Fe,Al,K,Si,Mg,O), may include other micas such as Zinnwaldite and Phlogopite. Note EDS cannot detect Li.				Plagioclase	Plagioclase Feldspars, Albite to Anorthite: phases with Na,Al,Si,O to Ca,Al,Si,O.
Chlorite	Chlorite/Clinochlore, any phase with Fe,Al,Si, and Fe,Al,Si Mg,O.				K-feldspar	K-Feldspars (Orthoclase, Sanidine, Microcline): any phase with K,Al,Si,O.
Epidote Group	Any phase with Ca, Fe,Al,Si,O & Ca,Al,Si,O, such as the Epidote Group				Muscovite/Illite	Muscovite/Lepidolite Mica - any phase with K,Al,Si,O. Note EDS cannot detect Li.
Zircon	Any phase with Zr,Si,O				Biotite	Biotite Mica (Fe,Al,K,Si,Mg,O, Fe>Mg), may include other micas such as Zinnwaldite and Phlogopite. Note EDS cannot detect Li.
Thorite	Any phase with Th,Si,O				Phlogopite	Phlogopite Mica (Fe,Al,K,Si,Mg,O, Mg>Fe)
Others	Any other mineral not included above. Trace Gypsum & Hornblende				Chlorite	Chlorite/Clinochlore, any phase with Fe,Al,Si, and Fe,Al,Si Mg,O.
					Epidote Group	Any phase with Ca,Fe,Al,Si,O & Ca,Al,Si,O, such as the Epidote Group
20 categories					Hornblende	Any phase with Ca,Mg,Fe,Al,Si,O, such as Hornblende
					Zircon	Any phase with Zr,Si,O
					Thorite	Any phase with Th,Si,O
					Others	Any other mineral not included above. Trace Al oxide
					25 categories

## Sheet: AM13 maps
AM13 BSE image																																AM13 mineralogical map

## Sheet: AM60 maps
AM60 BSE image																																AM60 mineralogical map

## Sheet: AM58 maps
AM58 BSE image																																AM58 mineralogical map
